# Supplementary material for: Identification of Key Genes and Imbalanced SNAREs Assembly in the Comorbidity of Polycystic Ovary Syndrome and Depression
Source: Genes (Basel). 2024 Apr 15;15(4):494. doi: 10.3390/genes15040494 (PMC11049873; doi:10.3390/genes15040494)
Supplement: Supplementary file 1 [file genes-15-00494-s001.zip]

Archive with 2 entries (2 files):
- supplymentary table 1.pdf
- supplymentary table 2.pdf
